# Supplementary material for: Factors influencing the learning transfer of nursing students in a non-face-to-face educational environment during the COVID-19 pandemic in Korea: a cross-sectional study using structural equation modeling
Source: J Educ Eval Health Prof. 2023 Apr 27;20:14. doi: 10.3352/jeehp.2023.20.14 (PMC10244801; doi:10.3352/jeehp.2023.20.14)
Supplement: Supplementary file 1 [file jeehp-20-14-dataset1.xlsx]

## Sheet: Sheet1
ID	주도1	주도2	주도3	주도4	주도5	주도6	주도7	주도8	주도9	주도10	주도11	주도12	주도13	주도14	주도15	주도16	주도17	주도18	주도19	주도20	주도21	주도22	개방성	시간관리	열정	책임수용	자아개념	주도평균	전이동기1	전이동기2	전이동기3	전이동기4	전이동기5	전이동기6	전이동기7	전이동기8	전이동기9	전이동기10	전이동기	효능1	효능2	효능3	효능4	효능5	효능6	효능7	효능8	효능9	효능10
																							1,4,10,15,16,20	6,9,12,13,19,22	14, 18, 21	2,3,7,8,11	5, 17
1	4	4	4	5	1	4	4	4	2	3	3	2	2	4	5	5	3	4	3	4	4	3	4.33333	2.66667	4	3.8	2.5	3.5	4	4	5	6	5	5	6	6	5	5	5.1	6	6	6	5	6	6	6	6	6	6
2	4	4	3	4	4	2	4	4	3	5	5	2	2	4	4	5	5	4	3	4	5	3	4.33333	2.5	4.33333	4	4	3.77273	4	5	6	5	6	5	5	5	4	5	5	3	6	6	5	6	6	7	7	6	6
3	4	4	4	4	1	4	4	4	5	5	5	2	4	4	4	4	5	4	4	4	4	4	4.16667	3.83333	4	4.2	2.5	3.95455	6	7	6	6	7	5	7	6	6	6	6.2	7	7	7	7	7	7	7	7	7	7
4	4	2	4	3	4	4	4	4	3	5	5	3	4	5	4	3	4	4	4	3	5	3	3.66667	3.5	4.66667	3.8	4	3.81818	5	6	6	7	7	6	7	6	7	7	6.4	7	6	6	7	7	6	5	7	6	7
5	4	4	4	5	5	3	5	5	2	5	5	3	3	5	5	5	5	5	4	4	5	4	4.66667	3.16667	5	4.6	5	4.31818	6	5	7	4	5	6	6	3	4	5	5.1	5	6	7	7	7	6	7	6	6	7
6	4	4	4	4	1	2	4	4	3	5	4	3	3	4	4	4	3	4	3	4	5	3	4.16667	2.83333	4.33333	4	2.5	3.59091	3	4	5	5	5	3	5	5	5	5	4.5	5	5	5	5	5	5	6	6	5	5
7	5	5	4	5	4	4	5	4	4	4	5	4	5	4	5	4	5	4	5	3	4	4	4.33333	4.33333	4	4.6	4.5	4.36364	6	5	6	7	7	5	6	6	7	6	6.1	7	7	7	7	7	7	7	7	7	7
8	4	4	5	4	3	3	5	5	3	5	5	2	3	4	4	4	4	4	2	4	5	4	4.16667	2.83333	4.33333	4.8	4	3.90909	4	7	6	6	6	4	7	5	6	6	5.7	6	6	7	7	7	6	7	7	7	7
9	5	5	5	4	1	1	5	5	3	5	5	2	2	5	5	5	3	5	4	3	5	3	4.5	2.5	5	5	3	3.90909	2	6	6	6	6	7	7	7	4	2	5.3	5	6	7	5	6	6	7	7	7	7
10	4	4	4	3	2	4	4	4	3	4	4	3	4	4	4	4	4	5	4	3	4	4	3.66667	3.66667	4.33333	4	3	3.77273	3	5	5	6	5	6	6	6	5	6	5.3	6	6	4	6	6	6	6	6	6	6
11	4	3	5	4	2	1	3	4	2	5	5	2	2	5	4	4	5	5	2	4	5	4	4.16667	2.16667	5	4	2.5	3.63636	3	6	6	7	7	5	6	5	7	7	5.9	5	5	6	6	7	6	7	5	5	5
12	3	4	4	3	1	2	4	4	3	5	4	3	3	4	4	3	4	4	4	3	4	4	3.5	3.16667	4	4	2.5	3.5	3	4	4	5	5	4	6	5	5	5	4.6	6	6	6	7	6	6	5	6	6	6
13	4	4	4	4	2	2	4	4	2	4	4	2	2	4	4	4	3	4	3	4	4	4	4	2.5	4	4	3	3.45455	3	5	6	6	6	4	5	5	5	6	5.1	6	6	6	7	7	6	6	6	6	7
14	4	4	4	3	1	4	4	4	3	5	3	3	4	4	3	3	4	4	4	3	3	3	3.5	3.5	3.66667	3.8	2.5	3.5	2	5	5	4	2	2	5	3	2	6	3.6	5	6	6	5	4	6	5	5	5	5
15	4	4	5	3	2	2	2	4	2	5	5	2	2	5	2	3	4	4	4	2	4	4	3.16667	2.66667	4.33333	4	2	3.36364	2	5	5	5	5	4	5	2	3	5	4.1	6	6	5	5	7	5	5	5	5	6
16	4	4	4	4	2	1	4	4	3	4	4	2	2	4	3	4	3	4	2	5	4	4	4	2.33333	4	4	3	3.40909	2	4	3	3	3	1	5	3	4	5	3.3	5	6	6	7	6	5	7	6	6	6
17	4	4	4	3	2	2	4	5	2	4	4	3	2	4	3	4	4	5	4	4	3	3	3.66667	2.66667	4	4.2	3	3.5	5	6	4	4	5	3	5	3	4	5	4.4	5	6	4	6	6	7	6	6	6	6
18	3	3	4	4	2	2	4	3	3	4	3	2	2	3	4	4	4	4	3	3	4	3	3.66667	2.5	3.66667	3.4	3	3.22727	2	5	5	5	4	4	5	3	3	4	4	4	4	5	5	5	4	5	5	4	5
19	4	4	5	4	5	2	4	5	2	5	3	1	2	3	4	4	4	4	4	4	5	3	4.16667	2.33333	4	4.2	4.5	3.68182	5	5	6	6	5	4	5	3	4	3	4.6	5	6	5	4	5	6	4	6	5	5
20	4	3	4	4	1	2	2	2	2	5	3	1	3	4	2	3	2	4	4	2	3	2	3.33333	2.33333	3.66667	2.8	1.5	2.81818	2	5	5	2	5	2	5	2	2	3	3.3	5	4	6	6	7	6	6	6	5	6
21	4	4	4	4	1	2	4	3	3	4	4	3	2	4	4	4	3	3	4	4	4	4	4	3	3.66667	3.8	2.5	3.45455	1	6	5	6	6	3	5	4	4	3	4.3	5	5	5	6	3	4	5	4	5	5
22	5	4	4	4	3	2	3	4	2	4	5	2	3	4	4	4	4	5	5	4	4	4	4.16667	3	4.33333	4	3	3.77273	3	5	5	6	5	6	4	5	4	6	4.9	3	3	6	4	4	6	6	6	6	6
23	4	3	4	4	4	3	4	4	3	4	4	2	3	4	3	4	4	4	4	4	4	4	3.83333	3.16667	4	3.8	4	3.68182	2	3	6	6	5	5	3	5	5	4	4.4	5	5	5	5	5	5	5	5	5	5
24	4	4	4	4	4	4	3	4	4	4	3	3	4	4	4	4	4	3	4	4	3	3	4	3.66667	3.33333	3.6	3.5	3.72727	2	5	4	2	6	2	6	6	2	6	4.1	6	7	7	6	6	7	7	7	6	6
25	4	4	4	4	3	4	4	3	4	5	4	4	4	4	3	4	3	4	2	4	4	4	4	3.66667	4	3.8	3.5	3.77273	5	6	6	6	6	4	5	6	4	5	5.3	5	6	6	6	3	6	5	6	5	5
26	3	4	4	3	2	4	5	4	3	4	4	3	4	4	3	3	4	4	4	4	3	3	3.33333	3.5	3.66667	4.2	3.5	3.59091	3	2	5	4	5	4	5	4	5	5	4.2	5	6	6	5	5	6	4	6	5	5
27	4	4	4	3	2	2	4	4	3	4	4	2	3	3	4	3	4	4	2	4	4	3	3.66667	2.5	3.66667	4	3	3.36364	2	2	5	4	5	3	4	4	3	5	3.7	5	5	6	5	6	6	6	6	6	6
28	4	4	4	3	2	4	4	4	4	4	4	3	4	4	3	3	4	4	3	3	3	3	3.33333	3.5	3.66667	4	3	3.54545	3	5	5	5	6	3	6	4	5	4	4.6	5	5	5	6	6	6	5	5	5	5
29	5	5	4	5	2	4	4	4	4	5	5	4	4	5	5	4	4	5	4	4	5	4	4.66667	4	5	4.4	3	4.31818	4	4	6	6	6	4	6	6	5	6	5.3	6	6	7	7	7	7	7	6	6	6
30	4	4	4	4	4	2	4	3	2	5	4	2	2	4	4	4	4	4	2	4	4	3	4.16667	2.16667	4	3.8	4	3.5	4	5	5	5	6	4	6	5	6	4	5	6	6	6	5	5	6	6	6	6	5
31	4	3	4	4	3	2	4	4	2	5	3	2	3	4	3	4	4	5	4	3	4	2	3.83333	2.5	4.33333	3.6	3.5	3.45455	5	6	5	4	5	5	5	3	5	4	4.7	5	5	4	6	6	5	5	5	5	5
32	5	4	4	4	2	4	3	4	4	5	5	4	3	4	4	4	4	4	2	4	4	4	4.33333	3.5	4	4	2.5	3.86364	5	6	6	6	6	6	6	6	6	6	5.9	6	6	6	7	6	6	6	6	6	7
33	4	5	4	4	1	3	4	5	2	4	5	2	3	4	4	4	4	4	5	3	4	3	3.83333	3	4	4.6	2.5	3.68182	1	2	5	5	6	5	6	4	5	5	4.4	5	6	7	7	6	7	6	5	4	6
34	4	4	3	3	2	4	4	3	3	5	3	3	3	4	3	4	2	4	4	3	4	3	3.66667	3.33333	4	3.4	3	3.40909	1	1	2	3	2	2	3	5	3	4	2.6	5	6	5	6	6	5	6	4	5	5
35	4	3	4	4	2	4	3	2	2	5	4	2	4	5	5	5	4	4	4	5	4	3	4.66667	3.16667	4.33333	3.2	2.5	3.72727	3	5	5	5	3	4	5	3	5	3	4.1	5	5	5	6	7	6	7	4	4	4
36	4	4	3	4	2	2	4	4	3	5	4	2	3	3	4	3	3	4	3	3	4	3	3.83333	2.66667	3.66667	3.8	3	3.36364	2	3	4	3	4	3	4	2	3	3	3.1	4	4	5	6	5	5	7	5	5	5
37	3	3	3	4	2	2	3	4	4	4	4	3	4	3	4	3	2	4	3	4	3	4	3.66667	3.33333	3.33333	3.4	2.5	3.31818	4	4	3	5	6	5	4	5	4	4	4.4	3	5	4	3	4	3	4	4	4	6
38	5	4	4	5	2	3	4	4	3	5	5	3	3	5	5	5	4	5	4	5	5	3	5	3.16667	5	4.2	3	4.13636	4	4	5	5	6	5	5	5	5	5	4.9	4	6	6	6	6	6	7	7	7	7
39	4	4	4	4	3	2	4	4	3	4	5	3	3	4	5	5	4	4	4	4	4	5	4.33333	3.33333	4	4.2	3.5	3.90909	4	2	6	6	6	6	6	6	6	6	5.4	6	6	6	6	6	6	6	6	6	6
40	5	5	5	4	3	2	4	4	2	4	4	2	2	4	4	4	5	5	3	4	5	3	4.16667	2.33333	4.66667	4.4	3.5	3.77273	4	6	5	5	6	5	5	4	4	4	4.8	5	6	6	6	6	6	7	6	6	6
41	4	4	4	4	2	2	5	4	3	4	4	2	4	5	3	4	5	5	4	3	4	2	3.66667	2.83333	4.66667	4.2	3.5	3.68182	5	2	5	2	6	4	5	5	5	6	4.5	6	7	7	6	6	6	6	6	6	6
42	4	4	2	3	1	2	2	3	2	4	4	2	4	5	4	3	4	4	2	2	5	2	3.33333	2.33333	4.66667	3	1.5	3.09091	1	5	3	2	6	5	4	2	2	2	3.2	3	5	6	5	6	6	7	5	3	6
43	5	4	5	5	3	5	5	5	5	5	5	5	5	5	5	5	5	5	2	5	5	5	5	4.5	5	4.8	4	4.72727	2	3	6	7	6	4	6	7	6	6	5.3	6	7	7	7	5	7	7	7	7	7
44	4	4	4	4	2	4	4	3	3	4	5	2	2	5	4	4	4	5	4	5	5	3	4.16667	3	5	4	3	3.81818	2	1	5	4	6	2	5	5	4	2	3.6	3	3	5	5	3	5	5	6	5	5
45	4	4	4	4	2	4	4	4	5	4	4	5	4	4	4	4	5	4	4	4	4	4	4	4.33333	4	4	3	4.04545	5	5	6	5	6	6	6	6	6	5	5.6	6	6	6	7	6	5	5	5	5	6
46	5	5	1	5	3	5	5	5	5	5	4	5	5	5	5	5	4	4	5	5	5	3	5	4.66667	4.66667	4	4	4.5	4	7	6	6	6	6	7	7	7	7	6.3	7	5	5	6	4	6	7	7	7	7
47	4	4	4	4	4	1	4	4	1	4	4	2	2	4	3	4	2	4	2	4	4	2	3.83333	1.66667	4	4	4	3.22727	2	5	5	3	6	5	6	3	3	4	4.2	6	5	5	6	5	7	7	6	6	6
48	4	4	3	3	4	3	4	4	2	5	4	3	4	3	4	4	2	4	3	2	4	3	3.66667	3	3.66667	3.8	4	3.45455	3	4	5	5	6	4	6	4	5	6	4.8	6	5	6	7	7	7	5	5	5	6
49	4	4	5	4	3	3	4	4	4	5	4	4	4	3	3	4	4	4	4	4	4	3	4	3.66667	3.66667	4.2	3.5	3.86364	5	6	6	5	6	4	4	5	6	6	5.3	6	5	6	4	5	5	6	6	5	6
50	5	5	5	4	2	4	5	5	3	3	4	3	5	5	4	4	4	5	5	3	4	5	3.83333	4.16667	4.66667	4.8	3.5	4.18182	3	6	5	6	6	5	6	6	6	6	5.5	6	7	7	6	6	7	6	6	7	7
51	4	4	4	5	3	4	4	4	4	3	4	4	4	4	4	4	4	4	4	4	4	4	4	4	4	4	3.5	3.95455	3	3	5	5	5	4	5	6	5	5	4.6	5	5	5	4	5	5	5	5	5	5
52	4	4	4	3	2	2	3	3	1	5	3	2	2	4	4	4	4	4	4	4	4	3	4	2.33333	4	3.4	2.5	3.31818	5	5	4	5	5	5	5	5	5	4	4.8	4	4	4	5	5	6	6	6	6	5
53	4	5	5	3	2	2	5	4	3	4	4	4	4	4	3	3	5	4	4	3	5	5	3.33333	3.66667	4.33333	4.6	3.5	3.86364	2	6	5	6	5	5	5	2	4	3	4.3	4	6	7	6	5	5	5	4	6	6
54	3	4	5	4	2	2	5	4	4	3	5	2	4	4	4	4	5	5	4	4	4	5	3.66667	3.5	4.33333	4.6	3.5	3.90909	2	5	6	6	6	7	6	6	6	6	5.6	6	6	6	7	7	7	7	7	7	7
55	4	4	4	4	2	3	4	4	4	4	4	4	4	4	4	4	4	4	4	4	4	4	4	3.83333	4	4	3	3.86364	6	6	6	6	6	6	6	6	6	6	6	6	6	6	6	6	6	6	6	6	6
56	5	4	4	5	4	3	4	4	5	5	4	5	5	5	5	4	5	4	5	5	4	3	4.83333	4.33333	4.33333	4	4	4.40909	6	7	5	6	7	5	6	7	7	6	6.2	6	7	6	7	6	7	6	6	7	7
57	3	5	4	3	2	2	5	3	3	4	5	2	3	5	3	4	4	4	2	4	4	3	3.5	2.5	4.33333	4.4	3.5	3.5	2	3	5	6	6	3	6	2	3	6	4.2	6	6	6	6	6	4	6	6	4	5
58	4	4	4	3	4	2	4	4	3	4	4	3	4	4	4	4	4	4	3	3	4	3	3.66667	3	4	4	4	3.63636	5	6	5	5	6	6	4	6	5	6	5.4	6	6	6	6	6	6	6	6	6	6
59	5	4	5	4	2	2	4	4	2	5	5	2	2	4	4	4	2	4	2	4	4	2	4.33333	2	4	4.4	3	3.45455	2	2	5	6	5	2	5	5	2	6	4	5	5	7	6	5	6	6	6	6	6
60	4	4	4	4	3	2	4	4	3	4	4	2	3	4	4	4	4	3	3	4	3	2	4	2.5	3.33333	4	3.5	3.45455	2	4	4	4	5	5	5	4	5	5	4.3	6	6	6	6	6	5	6	6	6	6
61	4	4	4	3	3	3	4	4	3	4	4	4	4	4	3	3	4	4	3	3	4	4	3.33333	3.5	4	4	3.5	3.63636	4	6	4	5	5	3	5	4	4	5	4.5	6	6	6	6	6	6	6	6	6	6
62	4	4	4	3	3	4	4	4	4	4	4	4	4	4	4	4	3	3	4	4	4	3	3.83333	3.83333	3.66667	4	3.5	3.77273	2	6	5	6	6	5	5	5	5	5	5	6	6	6	5	6	6	6	6	5	5
63	4	4	4	3	2	2	3	3	4	3	4	3	3	4	4	4	2	4	4	4	4	4	3.66667	3.33333	4	3.6	2.5	3.45455	4	5	5	5	2	5	5	4	5	4	4.4	5	5	5	6	6	5	6	6	6	6
64	4	3	4	4	2	1	4	3	1	4	3	1	2	4	2	4	2	5	2	3	5	3	3.5	1.66667	4.66667	3.4	3	3	2	2	4	5	6	1	6	3	6	6	4.1	5	5	6	4	5	6	6	5	6	4
65	4	5	5	4	1	4	3	4	2	4	4	4	4	4	3	3	5	4	4	2	5	4	3.33333	3.66667	4.33333	4.2	2	3.72727	5	6	6	6	6	6	6	6	6	7	6	6	6	6	7	7	7	6	7	7	7
66	3	4	4	3	2	2	4	2	3	5	5	2	2	4	3	3	4	3	2	4	5	3	3.5	2.33333	4	3.8	3	3.27273	1	2	4	5	6	3	4	3	5	4	3.7	5	4	5	6	6	6	6	5	4	5
67	5	4	5	5	1	1	4	3	1	5	3	1	1	5	5	5	4	5	4	4	5	3	4.83333	1.83333	5	3.8	2.5	3.59091	6	5	7	5	3	3	5	2	3	6	4.5	5	6	6	6	5	5	7	7	4	5
68	4	3	5	5	3	4	4	5	2	5	3	2	4	3	4	5	5	4	4	4	3	3	4.5	3.16667	3.33333	4	3.5	3.81818	1	1	3	6	4	2	5	3	2	4	3.1	6	7	5	6	6	5	7	6	5	6
69	4	2	5	3	2	2	4	5	2	4	5	2	2	5	4	4	2	4	5	4	5	2	3.83333	2.5	4.66667	4.2	3	3.5	4	6	5	5	3	5	5	5	5	7	5	2	6	6	3	5	6	2	6	5	4
70	4	5	4	4	2	4	4	4	4	4	4	2	2	4	5	5	5	4	4	4	4	4	4.33333	3.33333	4	4.2	3	3.90909	2	3	5	5	5	4	5	5	5	5	4.4	6	5	6	6	6	6	7	6	6	6
71	4	4	5	4	4	4	5	5	4	4	4	3	4	4	4	4	5	5	4	4	5	3	4	3.66667	4.66667	4.6	4.5	4.18182	2	4	4	5	5	5	6	4	5	5	4.5	5	6	6	5	5	6	5	5	5	6
72	4	4	2	4	2	3	4	3	2	4	4	2	1	4	4	4	2	4	4	3	4	5	3.83333	2.83333	4	3.4	3	3.31818	1	3	2	4	6	4	5	2	2	4	3.3	3	6	6	6	6	6	7	6	6	6
73	5	4	4	5	2	2	4	3	1	5	4	1	2	4	5	5	2	3	2	5	4	3	5	1.83333	3.66667	3.8	3	3.40909	3	5	4	4	6	6	5	3	5	5	4.6	4	6	6	3	6	6	6	7	5	4
74	5	3	3	5	2	1	4	5	2	5	4	2	1	5	4	4	4	5	4	4	4	1	4.5	1.83333	4.66667	3.8	3	3.5	2	6	6	7	5	6	5	4	3	6	5	5	3	6	6	6	6	7	7	6	6
75	3	5	5	4	4	3	5	5	3	4	5	2	3	5	4	4	4	5	4	4	5	4	3.83333	3.16667	5	5	4.5	4.09091	2	6	6	7	4	6	3	4	6	4	4.8	6	7	7	7	7	7	7	7	7	7
76	4	5	5	4	4	4	4	4	5	5	4	5	4	4	4	4	5	4	5	4	4	3	4.16667	4.33333	4	4.4	4	4.27273	3	5	5	5	5	6	5	5	5	5	4.9	6	6	7	7	7	6	7	7	6	7
77	4	4	2	3	3	3	4	4	3	3	4	3	3	3	3	3	4	4	4	3	4	5	3.16667	3.5	3.66667	3.6	3.5	3.45455	3	3	4	4	5	4	5	4	4	4	4	4	4	4	6	6	4	4	5	4	5
78	4	4	4	4	3	3	4	3	3	4	4	2	3	3	2	4	4	3	3	4	4	3	3.66667	2.83333	3.33333	3.8	3.5	3.40909	5	6	5	4	5	5	4	3	4	2	4.3	6	6	6	6	6	5	6	6	6	6
79	3	4	3	4	3	3	4	4	2	5	4	2	3	3	3	4	3	4	3	3	3	3	3.66667	2.66667	3.33333	3.8	3.5	3.31818	3	4	5	4	2	4	5	5	4	6	4.2	4	4	6	4	4	5	4	4	4	4
80	4	3	4	4	1	1	3	4	2	5	4	2	2	4	3	3	2	4	2	2	4	3	3.5	2	4	3.6	2	3	2	2	1	1	1	1	4	1	1	1	1.5	6	6	5	7	7	5	3	6	7	7
81	4	4	2	3	3	5	4	4	4	4	4	3	4	4	3	3	4	4	4	4	4	4	3.5	4	4	3.6	3.5	3.72727	1	5	5	5	5	3	5	5	5	5	4.4	6	6	6	7	7	7	7	7	7	7
82	3	4	3	2	2	1	4	4	1	4	3	1	2	4	2	2	2	5	2	4	4	2	2.83333	1.5	4.33333	3.6	3	2.77273	1	1	1	1	1	1	1	1	1	1	1	4	3	4	5	5	3	4	4	5	5
83	4	4	5	4	3	2	4	4	2	4	4	2	3	4	4	4	4	4	4	4	5	3	4	2.66667	4.33333	4.2	3.5	3.68182	2	2	6	5	5	2	6	4	5	6	4.3	5	6	5	5	6	6	7	6	6	5
84	4	4	5	4	3	4	4	4	3	5	4	4	4	5	4	3	5	5	4	3	4	5	3.83333	4	4.66667	4.2	3.5	4.09091	2	6	6	5	6	6	6	4	6	6	5.3	6	5	6	5	5	5	7	1	5	5
85	3	3	3	3	2	2	5	4	4	3	4	3	4	4	3	3	3	3	3	2	4	4	2.83333	3.33333	3.66667	3.8	3.5	3.27273	2	3	4	4	5	4	5	4	5	5	4.1	5	6	6	6	6	6	7	6	6	6
86	5	4	4	4	3	4	4	4	4	5	4	4	3	4	4	3	4	4	4	3	5	3	4	3.66667	4.33333	4	3.5	3.90909	3	5	5	6	5	6	6	5	5	6	5.2	5	6	6	5	6	5	6	6	6	5
87	4	5	4	3	2	2	4	4	2	4	5	2	3	4	3	3	4	4	3	4	4	3	3.5	2.5	4	4.4	3	3.45455	5	4	6	6	7	5	5	4	6	3	5.1	6	5	6	5	5	5	6	5	5	5
88	5	4	4	4	2	2	5	5	2	4	4	2	3	4	4	4	3	4	2	3	3	3	4	2.33333	3.66667	4.4	3.5	3.45455	5	5	5	6	5	4	6	3	5	5	4.9	5	5	6	7	6	5	6	6	5	6
89	3	2	4	3	1	1	3	4	1	4	5	1	1	4	2	3	1	5	4	4	4	3	3.16667	1.83333	4.33333	3.6	2	2.86364	5	1	6	2	5	1	6	2	4	4	3.6	6	4	4	6	5	3	5	2	2	5
90	4	5	5	4	4	5	5	4	3	4	4	3	4	4	4	4	5	4	4	5	4	4	4.16667	3.83333	4	4.6	4.5	4.18182	6	6	6	6	6	7	6	5	5	5	5.8	7	7	7	7	7	6	6	7	6	6
91	4	3	4	4	1	2	5	2	2	5	4	2	3	5	3	4	4	5	3	4	5	4	4	2.66667	5	3.6	3	3.54545	1	3	5	5	6	3	5	5	5	4	4.2	6	7	7	7	7	5	7	7	7	7
92	4	4	4	4	2	4	5	5	5	4	5	1	2	4	4	5	5	5	2	5	5	5	4.33333	3.16667	4.66667	4.6	3.5	4.04545	2	2	6	3	6	6	7	2	3	3	4	6	7	6	7	6	6	6	6	6	6
93	4	4	4	4	2	4	4	4	3	4	4	3	3	4	3	3	4	4	4	4	4	4	3.66667	3.5	4	4	3	3.68182	3	6	5	6	6	6	6	5	6	6	5.5	6	6	6	6	6	6	6	6	6	6
94	4	3	3	3	3	3	3	4	2	2	3	2	4	3	4	2	4	4	3	4	3	3	3.16667	2.83333	3.33333	3.2	3	3.13636	4	3	4	5	5	5	5	5	5	5	4.6	5	5	5	6	5	5	3	5	5	5
95	5	4	4	4	2	2	4	5	3	5	4	3	3	4	4	4	4	4	4	4	4	4	4.33333	3.16667	4	4.2	3	3.81818	5	6	7	6	6	7	5	5	5	6	5.8	6	7	6	7	7	6	6	7	7	7
96	5	4	4	4	3	4	4	5	4	4	5	4	5	5	4	5	5	4	4	3	4	4	4.16667	4.16667	4.33333	4.4	3.5	4.22727	4	5	6	7	7	4	6	6	5	6	5.6	6	7	6	6	7	7	7	7	7	7
97	4	4	4	4	2	4	4	4	4	4	4	4	3	4	4	3	4	4	4	3	4	3	3.66667	3.66667	4	4	3	3.72727	3	5	6	6	6	6	6	4	4	5	5.1	6	6	6	5	7	6	6	7	5	6
98	4	4	4	4	4	2	4	4	3	4	4	4	4	4	3	3	2	4	4	4	4	4	3.66667	3.5	4	4	4	3.68182	4	5	6	6	6	6	6	6	5	4	5.4	5	5	5	5	6	5	5	5	6	6
99	4	4	2	4	4	4	4	4	4	4	4	4	4	4	4	4	2	4	4	4	4	4	4	4	4	3.6	4	3.81818	4	4	4	5	5	5	6	6	5	6	5	5	6	6	6	6	6	6	6	6	6
100	4	5	5	4	4	2	5	4	3	5	5	2	4	4	4	4	5	4	4	4	5	4	4.16667	3.16667	4.33333	4.8	4.5	4.09091	5	6	6	5	5	2	6	5	5	5	5	5	5	6	6	3	6	6	6	5	5
101	5	5	5	4	2	4	5	4	4	5	5	4	5	5	4	4	3	5	5	4	4	5	4.33333	4.5	4.66667	4.8	3.5	4.36364	5	5	6	6	6	5	6	5	6	6	5.6	6	7	7	7	7	6	6	6	6	6
102	4	4	4	4	2	4	4	4	4	4	4	2	4	4	4	4	5	4	4	4	4	4	4	3.66667	4	4	3	3.86364	6	5	5	5	6	6	5	6	6	6	5.6	6	6	5	5	5	5	5	5	5	5
103	4	4	4	5	4	3	3	3	3	4	4	3	3	4	4	4	3	5	2	3	4	5	4	3.16667	4.33333	3.6	3.5	3.68182	3	6	5	4	6	5	4	5	5	4	4.7	4	6	6	5	6	5	5	6	6	4
104	4	4	5	4	2	5	4	4	5	4	4	4	4	4	4	4	4	4	4	4	4	5	4	4.5	4	4.2	3	4.09091	5	5	5	6	5	5	6	5	5	6	5.3	6	6	6	6	6	6	6	6	6	6
105	4	5	4	4	2	4	4	4	4	5	4	4	5	5	4	4	5	4	3	4	5	4	4.16667	4	4.66667	4.2	3	4.13636	5	6	6	5	7	5	7	6	6	6	5.9	6	6	6	6	6	5	6	6	5	5
106	4	3	5	5	3	4	4	4	4	5	4	3	3	4	5	4	4	4	3	4	5	3	4.5	3.33333	4.33333	4	3.5	3.95455	2	6	6	6	6	4	5	5	5	5	5	6	6	7	7	7	6	6	6	6	6
107	5	5	5	4	2	2	5	4	4	5	5	3	4	4	4	4	5	4	4	4	4	4	4.33333	3.5	4	4.8	3.5	4.09091	1	3	4	4	5	2	5	4	4	4	3.6	6	6	7	7	7	7	7	7	7	7
108	4	5	4	4	4	5	4	4	5	4	4	5	5	5	4	4	5	4	4	3	4	4	3.83333	4.66667	4.33333	4.2	4	4.27273	3	5	6	6	6	6	6	6	6	6	5.6	6	6	6	6	6	6	6	6	6	6
109	5	5	1	5	2	5	4	4	5	5	5	3	5	5	5	5	5	5	5	5	5	5	5	4.66667	5	3.8	3	4.5	5	7	6	6	7	5	7	6	6	6	6.1	6	7	7	7	7	7	6	6	6	6
110	5	4	4	4	3	4	4	4	3	5	4	4	4	4	4	5	3	4	4	4	5	4	4.5	3.83333	4.33333	4	3.5	4.04545	5	6	5	6	6	5	5	6	5	7	5.6	6	6	7	6	7	6	6	6	7	6
111	4	5	5	4	4	4	4	5	5	3	4	3	4	5	4	4	5	5	4	3	4	5	3.66667	4.16667	4.66667	4.6	4	4.22727	3	5	6	6	5	3	7	6	4	5	5	6	6	7	5	4	5	6	7	4	4
112	4	3	4	3	4	4	4	3	3	3	4	3	3	3	3	3	4	4	4	2	4	3	3	3.33333	3.66667	3.6	4	3.40909	2	5	5	5	5	2	6	4	4	4	4.2	6	7	6	6	6	5	4	6	5	5
113	4	2	4	3	1	2	4	3	2	4	5	2	2	5	2	3	2	4	4	4	5	3	3.33333	2.5	4.66667	3.6	2.5	3.18182	2	6	5	5	5	3	5	3	6	6	4.6	4	5	5	5	5	5	6	5	5	5
114	5	4	5	5	4	4	4	4	4	5	5	2	3	5	5	5	4	5	4	2	5	4	4.5	3.5	5	4.4	4	4.22727	4	5	5	6	6	6	6	6	6	5	5.5	6	7	7	6	6	6	7	7	7	7
115	3	3	4	3	3	2	2	2	3	4	4	2	2	4	2	3	2	5	4	3	4	4	3	2.83333	4.33333	3	2.5	3.09091	3	3	3	3	4	5	3	3	5	5	3.7	3	5	5	6	6	5	7	6	6	6
116	4	3	4	4	1	2	5	4	2	5	5	1	2	5	5	4	5	5	3	5	5	3	4.5	2.16667	5	4.2	3	3.72727	2	5	6	6	6	4	5	5	6	5	5	6	6	7	7	7	7	7	7	7	7
117	3	4	3	3	4	2	5	4	2	3	4	2	3	4	3	3	5	4	4	3	3	4	3	2.83333	3.66667	4	4.5	3.40909	3	5	5	5	5	5	6	4	5	5	4.8	5	6	6	6	6	6	6	7	6	6
118	5	5	5	4	2	4	5	4	3	5	4	3	4	5	4	4	4	4	4	4	5	4	4.33333	3.66667	4.66667	4.6	3.5	4.13636	2	2	4	4	5	6	5	4	4	4	4	5	5	6	5	5	6	7	7	5	6
119	3	4	4	4	3	2	4	2	2	3	4	2	2	4	4	4	4	4	4	4	4	2	3.66667	2.33333	4	3.6	3.5	3.31818	2	6	5	5	5	5	5	3	5	3	4.4	4	3	4	4	5	4	5	4	4	4
120	4	4	4	4	3	4	4	3	3	4	3	3	4	4	3	4	4	4	4	3	4	4	3.66667	3.66667	4	3.6	3.5	3.68182	3	5	5	5	6	5	6	6	4	5	5	6	5	5	5	4	5	5	6	5	6
121	4	3	4	4	2	4	4	4	3	5	4	3	3	4	4	4	2	4	3	4	5	2	4.16667	3	4.33333	3.8	3	3.59091	2	6	5	5	6	5	6	6	5	5	5.1	5	5	5	6	6	5	6	5	5	5
122	3	5	5	3	1	1	5	5	1	5	5	1	1	5	3	3	1	5	3	3	5	1	3.33333	1.33333	5	5	3	3.18182	1	4	4	4	4	4	4	4	4	4	3.7	4	4	4	4	4	7	7	7	7	7
123	3	4	4	2	1	4	3	4	1	2	4	2	2	4	2	2	2	4	4	4	4	4	2.5	2.83333	4	3.8	2	3	5	5	5	5	5	3	6	5	5	5	4.9	5	5	5	4	5	6	5	6	6	6
124	3	4	4	4	2	3	4	5	3	4	4	1	3	5	4	4	4	5	4	4	5	4	3.83333	3	5	4.2	3	3.77273	5	6	7	7	6	6	6	6	5	6	6	6	6	6	6	6	6	6	6	6	6
125	5	5	4	5	2	4	4	2	3	5	5	2	3	5	5	5	5	4	4	2	4	4	4.5	3.33333	4.33333	4	3	3.95455	2	2	7	5	3	6	6	6	5	6	4.8	6	5	6	5	5	6	4	6	6	6
126	3	4	4	3	2	3	4	4	2	4	4	3	3	4	2	3	4	4	4	3	3	4	3	3.16667	3.66667	4	3	3.36364	2	3	4	5	4	3	4	4	3	4	3.6	5	5	4	5	5	5	4	4	3	4
127	4	4	4	4	5	4	3	3	2	3	5	3	3	5	4	4	4	5	4	3	5	4	3.66667	3.33333	5	3.8	4	3.86364	4	5	5	6	7	6	6	5	5	4	5.3	6	5	5	7	7	5	7	7	6	6
128	3	4	4	4	3	5	5	4	3	3	4	5	4	5	3	4	4	4	2	3	4	3	3.33333	3.66667	4.33333	4.2	4	3.77273	1	1	5	5	4	4	6	6	4	4	4	7	7	7	7	7	5	7	7	7	7
129	4	4	4	4	4	4	4	4	3	2	4	2	4	4	4	4	4	4	2	3	4	2	3.5	2.83333	4	4	4	3.54545	2	5	5	5	6	4	6	3	6	5	4.7	5	5	6	6	6	7	6	6	6	6
130	3	3	4	4	2	3	4	2	2	5	4	2	3	5	3	3	4	5	4	4	4	4	3.66667	3	4.66667	3.4	3	3.5	2	1	3	2	4	1	5	2	2	3	2.5	5	5	6	6	6	5	6	6	6	6
131	4	4	4	3	2	2	4	4	4	3	4	4	3	4	3	3	4	5	5	3	3	5	3.16667	3.83333	4	4	3	3.63636	2	4	5	3	4	3	5	4	4	5	3.9	6	6	6	6	6	6	6	6	6	6
132	3	2	4	3	4	3	4	3	3	2	3	2	4	4	3	3	4	4	2	2	4	3	2.66667	2.83333	4	3.2	4	3.13636	3	3	4	4	5	3	5	4	5	4	4	5	5	6	6	6	6	5	6	6	5
133	4	4	4	3	2	2	4	4	2	3	4	2	3	4	3	3	3	4	3	3	4	3	3.16667	2.5	4	4	3	3.22727	3	2	4	3	5	2	5	3	5	2	3.4	3	3	4	5	5	6	5	5	4	5
134	4	4	4	4	3	3	4	4	3	4	4	3	3	4	4	4	4	4	3	4	3	4	4	3.16667	3.66667	4	3.5	3.68182	4	5	6	5	5	4	5	5	5	5	4.9	6	6	6	6	6	6	6	6	6	6
135	5	5	5	4	1	4	5	4	4	5	5	4	4	5	5	5	5	4	4	4	5	4	4.66667	4	4.66667	4.8	3	4.36364	2	5	6	6	7	7	7	7	6	7	6	7	6	7	7	6	7	7	7	6	6
136	5	4	4	4	1	3	4	4	4	5	4	4	4	4	4	4	2	4	4	2	5	2	4	3.5	4.33333	4	2.5	3.68182	1	3	5	4	4	4	4	4	5	4	3.8	5	5	5	6	6	6	6	6	6	6
137	4	4	4	4	3	4	4	4	4	5	5	4	4	5	4	4	4	3	4	3	4	4	4	4	4	4.2	3.5	4	6	5	6	6	6	5	6	6	6	6	5.8	6	6	6	7	7	6	6	6	7	7
138	4	4	4	4	3	4	4	4	3	4	4	3	3	4	4	4	4	3	4	5	4	3	4.16667	3.33333	3.66667	4	3.5	3.77273	5	5	6	5	6	4	4	5	5	5	5	5	6	6	5	6	6	7	7	7	7
139	5	5	4	5	3	4	4	4	3	5	5	3	4	4	4	5	4	4	4	5	5	3	4.83333	3.5	4.33333	4.4	3.5	4.18182	2	4	5	5	6	5	6	5	5	6	4.9	5	5	6	6	6	5	6	6	6	6
140	5	5	5	4	4	5	5	4	4	4	5	5	4	4	4	4	5	4	5	4	4	5	4.16667	4.66667	4	4.8	4.5	4.45455	2	6	6	5	7	6	7	6	7	6	5.8	6	7	7	6	7	7	7	7	7	7
141	5	5	1	4	2	4	4	5	4	5	5	3	3	5	4	4	5	4	4	4	5	4	4.33333	3.66667	4.66667	4	3	4.04545	6	5	6	6	6	6	6	7	6	6	6	6	7	7	6	7	6	7	6	7	7
142	4	4	4	4	2	1	4	3	3	3	4	3	3	4	4	4	4	4	3	4	4	3	3.83333	2.66667	4	3.8	3	3.45455	2	5	5	5	5	5	6	5	5	4	4.7	5	5	6	6	5	5	6	6	6	6
143	4	4	4	3	1	5	3	5	4	5	4	2	2	5	4	3	4	4	5	2	4	3	3.5	3.5	4.33333	4	2	3.63636	3	5	6	5	6	3	7	6	4	2	4.7	5	5	6	6	5	6	7	6	6	6
144	3	4	5	4	4	3	4	5	2	4	5	1	3	4	2	3	5	2	4	4	4	3	3.33333	2.66667	3.33333	4.6	4	3.54545	2	2	3	5	4	2	6	2	4	5	3.5	6	6	4	6	6	3	5	6	6	6
145	4	4	5	4	3	2	3	4	3	5	4	2	3	4	4	4	4	5	4	3	5	3	4	2.83333	4.66667	4	3	3.72727	2	5	6	4	5	2	6	2	4	2	3.8	6	5	6	6	7	6	6	6	6	6
146	3	2	4	2	2	3	4	4	2	4	4	1	2	3	2	2	4	4	2	2	4	3	2.5	2.16667	3.66667	3.6	3	2.86364	1	5	2	2	5	2	3	3	3	2	2.8	3	4	3	5	5	3	3	4	4	5
147	4	4	4	5	2	4	4	4	4	5	5	4	3	5	4	5	4	4	4	4	4	3	4.5	3.66667	4.33333	4.2	3	4.04545	3	5	5	6	5	6	6	6	6	6	5.4	6	7	7	7	7	7	7	7	6	7
148	4	4	4	4	2	3	4	4	4	4	4	3	3	4	3	4	3	4	4	4	4	3	3.83333	3.33333	4	4	3	3.63636	3	3	5	5	5	5	5	5	4	5	4.5	4	5	5	6	5	5	5	5	5	5
149	3	4	4	3	2	2	4	4	3	3	4	3	3	3	3	3	3	4	4	3	3	3	3	3	3.33333	4	3	3.22727	2	3	4	4	4	4	5	4	5	5	4	6	6	6	6	6	6	6	6	6	6
150	4	5	3	4	1	3	5	5	4	5	5	2	4	4	4	5	4	4	5	4	5	4	4.33333	3.66667	4.33333	4.6	3	4.04545	3	6	5	7	7	6	5	6	6	5	5.6	5	6	6	7	7	6	7	7	7	7
151	5	5	4	4	4	4	4	5	4	5	4	2	3	4	4	5	5	4	4	4	4	4	4.5	3.5	4	4.4	4	4.13636	5	6	6	6	6	6	5	6	6	6	5.8	4	5	5	6	6	6	6	6	6	6
152	3	2	4	4	2	3	4	4	2	5	4	2	2	5	3	3	4	4	2	3	4	2	3.5	2.16667	4.33333	3.6	3	3.22727	2	4	5	5	5	3	5	5	6	6	4.6	5	6	5	5	5	6	6	6	6	6
153	4	4	4	4	4	4	4	5	4	4	5	3	4	3	2	4	5	4	4	4	4	4	3.66667	3.83333	3.66667	4.4	4	3.95455	3	5	5	5	6	3	6	5	6	3	4.7	6	7	6	6	6	6	6	6	6	7
154	4	3	4	3	2	4	4	4	3	5	3	2	4	5	3	3	4	4	4	4	4	5	3.66667	3.66667	4.33333	3.6	3	3.68182	1	1	5	4	5	3	4	3	1	4	3.1	5	5	5	5	5	5	5	5	5	5
155	4	4	2	4	2	2	4	4	4	4	4	4	4	4	4	4	2	4	4	4	4	4	4	3.66667	4	3.6	3	3.63636	5	5	5	5	5	5	5	5	5	6	5.1	5	5	5	6	6	6	6	6	6	6
156	4	5	4	4	4	5	5	5	4	5	5	4	4	5	5	4	4	4	5	2	5	3	4	4.16667	4.66667	4.8	4.5	4.31818	3	3	6	6	6	6	5	5	6	7	5.3	6	7	6	7	6	7	7	7	6	7
157	3	4	4	3	3	3	4	4	3	3	4	3	4	3	3	3	4	3	3	4	4	4	3.16667	3.33333	3.33333	4	3.5	3.45455	2	2	6	5	5	2	5	4	4	5	4	6	6	5	4	4	6	6	5	5	5
158	5	4	4	4	2	2	3	3	3	5	5	2	3	4	4	4	4	4	4	4	5	4	4.33333	3	4.33333	3.8	2.5	3.72727	2	3	5	4	5	5	5	4	4	5	4.2	4	5	4	5	3	3	5	4	4	5
159	4	4	5	4	5	4	4	5	4	5	4	4	4	5	4	4	4	4	4	3	4	3	4	3.83333	4.33333	4.4	4.5	4.13636	6	6	5	6	6	7	5	6	5	4	5.6	6	6	7	6	7	5	7	5	7	7
160	3	3	2	2	2	2	4	3	3	4	4	2	2	4	2	2	3	4	2	2	4	3	2.5	2.33333	4	3.2	3	2.81818	2	5	5	3	4	1	4	2	3	2	3.1	3	4	4	5	5	5	6	4	4	6
161	4	4	4	4	4	4	4	4	4	4	4	2	4	4	3	4	4	4	4	4	4	4	3.83333	3.66667	4	4	4	3.86364	3	4	5	4	5	5	6	6	6	6	5	6	6	6	6	6	6	6	6	6	6
162	3	4	4	3	2	2	4	4	2	2	4	2	4	5	3	3	2	4	4	3	4	2	2.83333	2.66667	4.33333	4	3	3.18182	2	3	6	5	7	6	6	5	6	6	5.2	6	6	6	5	6	5	6	6	7	6
163	4	3	3	4	1	4	3	3	2	4	3	2	2	4	4	4	3	4	2	4	3	3	4	2.5	3.66667	3	2	3.13636	1	3	3	4	5	2	5	4	4	4	3.5	5	4	4	5	5	4	4	5	4	5
164	5	4	5	5	3	3	4	3	2	5	5	3	3	4	5	4	4	4	4	4	3	4	4.66667	3.16667	3.66667	4.2	3.5	3.90909	4	4	6	6	6	6	5	5	6	4	5.2	6	6	6	6	6	7	6	7	5	6
165	5	4	1	1	2	5	2	1	5	2	4	3	1	4	3	1	3	1	3	4	3	4	2.66667	3.5	2.66667	2.4	2	2.81818	6	6	7	7	7	2	5	1	6	7	5.4	1	1	1	2	2	2	3	3	2	3
166	4	4	4	4	2	2	4	4	2	5	5	2	3	4	4	3	2	4	4	4	4	3	4	2.66667	4	4.2	3	3.5	3	5	6	5	6	6	4	6	6	5	5.2	5	6	6	6	7	4	6	6	6	6
167	4	4	4	4	1	3	5	5	3	4	5	1	3	4	2	3	3	4	4	2	5	4	3.16667	3	4.33333	4.6	3	3.5	5	5	3	5	5	2	5	5	3	3	4.1	5	5	5	5	5	5	5	5	5	5
168	4	3	4	4	1	4	4	4	2	5	4	4	4	4	4	5	2	5	4	4	4	5	4.33333	3.83333	4.33333	3.8	2.5	3.81818	5	5	6	6	5	5	6	5	6	6	5.5	6	6	6	6	6	6	7	6	6	6
169	5	5	5	5	2	5	5	5	5	5	5	5	5	5	5	5	5	5	5	5	5	5	5	5	5	5	3.5	4.86364	7	7	7	7	7	7	7	7	7	7	7	7	7	7	7	7	7	7	7	7	7
170	4	4	4	3	3	4	4	3	4	4	5	3	3	4	5	4	4	3	4	2	4	4	3.66667	3.66667	3.66667	4	3.5	3.72727	5	6	7	7	6	3	6	7	4	7	5.8	6	7	7	6	6	7	7	6	7	7
171	4	4	4	3	2	2	4	5	2	4	4	2	2	4	3	3	2	4	2	4	4	2	3.5	2	4	4.2	3	3.18182	3	5	5	5	5	3	5	3	5	5	4.4	5	3	3	5	4	3	5	3	3	4
172	4	5	5	4	4	4	4	5	4	3	4	4	4	4	4	3	4	5	5	4	4	5	3.66667	4.33333	4.33333	4.6	4	4.18182	3	6	6	5	5	6	5	6	4	4	5	5	6	6	6	6	7	6	6	6	6
173	5	5	5	4	2	4	4	4	4	5	5	2	4	4	4	5	3	5	4	4	5	3	4.5	3.5	4.66667	4.6	3	4.09091	5	7	6	5	5	6	5	6	6	5	5.6	6	6	7	6	6	7	7	7	6	6
174	4	4	4	5	2	5	4	4	5	4	5	5	5	5	5	5	4	4	5	5	5	5	4.66667	5	4.66667	4.2	3	4.5	5	5	6	6	5	5	5	4	5	4	5	6	5	6	4	6	6	6	6	5	5
175	4	4	4	4	4	3	4	4	3	4	3	1	2	4	4	4	5	4	4	4	3	3	4	2.66667	3.66667	3.8	4	3.59091	5	7	6	5	6	6	6	5	6	6	5.8	6	6	6	6	5	6	6	6	6	6
176	4	4	2	5	2	5	3	4	4	3	5	4	5	5	3	4	5	4	5	5	5	5	4	4.66667	4.66667	3.6	2.5	4.13636	5	4	5	5	5	5	6	7	4	4	5	5	5	7	5	7	7	7	7	7	6
177	3	4	3	3	1	2	4	4	3	5	4	2	2	4	2	2	2	4	3	1	3	2	2.66667	2.33333	3.66667	3.8	2.5	2.86364	2	2	5	3	3	3	4	4	4	4	3.4	5	5	5	3	3	3	4	5	4	4
178	4	4	4	4	3	3	5	5	3	5	5	3	4	4	4	4	4	5	3	4	5	4	4.16667	3.33333	4.66667	4.6	4	4.04545	6	7	6	6	6	6	6	6	6	5	6	6	6	6	7	7	6	5	6	6	6
179	4	4	5	4	2	1	5	5	5	5	5	5	5	5	5	4	5	5	5	5	5	5	4.5	4.33333	5	4.8	3.5	4.5	2	2	7	7	7	7	7	7	7	7	6	7	7	7	7	7	7	7	7	7	7
180	4	3	4	3	2	2	5	3	4	5	3	2	4	3	3	2	5	2	3	4	4	4	3.5	3.16667	3	3.6	3.5	3.36364	1	5	5	4	3	1	5	2	1	1	2.8	4	5	4	6	6	6	5	6	5	4
181	5	4	4	4	3	1	5	4	3	4	4	2	2	4	3	4	4	4	3	3	5	4	3.83333	2.5	4.33333	4.2	4	3.59091	2	5	6	6	3	3	6	4	6	6	4.7	6	6	6	6	6	5	6	6	6	6
182	4	4	4	3	4	2	4	4	3	4	5	3	3	4	3	3	4	4	3	3	4	2	3.33333	2.66667	4	4.2	4	3.5	2	2	2	5	5	2	4	4	2	2	3	5	5	5	5	5	5	6	6	6	6
183	4	4	4	3	3	5	4	4	3	5	5	3	3	4	3	3	5	4	2	4	4	3	3.66667	3.16667	4	4.2	3.5	3.72727	2	4	5	5	6	6	4	5	5	6	4.8	6	6	6	6	6	7	6	7	6	6
184	4	4	4	4	2	5	5	4	4	4	5	3	4	5	4	3	5	4	2	3	4	3	3.66667	3.5	4.33333	4.4	3.5	3.86364	1	3	5	3	5	5	6	5	6	5	4.4	5	6	6	5	7	7	6	7	6	6
185	3	4	4	2	2	5	4	4	2	3	4	2	4	4	2	2	4	5	4	2	4	2	2.33333	3.16667	4.33333	4	3	3.27273	2	2	3	5	5	2	5	3	5	3	3.5	3	3	3	2	2	5	3	5	3	4
186	4	3	4	4	3	3	4	4	3	4	4	3	2	4	4	4	3	4	4	4	4	4	4	3.16667	4	3.8	3.5	3.63636	4	5	5	5	6	4	6	5	5	5	5	4	6	5	5	5	5	5	5	5	5
187	3	4	3	2	3	4	4	4	4	3	4	4	4	5	2	3	3	4	4	2	4	4	2.5	4	4.33333	3.8	3.5	3.5	2	6	6	5	6	5	5	5	6	6	5.2	6	6	5	3	6	5	7	5	5	6
188	4	4	4	3	3	4	3	5	3	4	4	3	3	5	3	4	3	3	5	3	5	3	3.5	3.5	4.33333	4	3	3.68182	3	6	3	3	5	4	6	5	2	4	4.1	3	3	2	5	4	5	5	6	6	6
189	4	3	4	4	2	4	4	4	4	5	4	2	4	4	4	4	3	4	3	4	4	3	4.16667	3.33333	4	3.8	3	3.68182	4	6	6	5	6	4	5	6	6	6	5.4	6	6	6	6	6	7	6	6	6	6
190	4	4	5	4	2	2	3	4	3	5	4	4	3	4	4	4	3	4	3	4	4	3	4.16667	3	4	4	2.5	3.63636	4	6	6	6	6	6	6	6	6	6	5.8	6	6	6	6	6	6	6	6	6	6
191	4	2	4	3	2	4	4	3	2	4	2	2	3	5	2	2	2	4	2	2	3	3	2.83333	2.66667	4	3	3	2.90909	1	1	1	1	4	1	4	5	5	5	2.8	5	5	4	4	5	6	5	5	5	5
192	5	5	5	5	5	4	5	5	3	4	5	3	2	5	5	5	5	5	5	5	5	4	4.83333	3.5	5	5	5	4.54545	2	5	6	5	6	6	4	5	5	6	5	6	6	7	7	7	7	7	7	7	7
193	3	4	4	3	2	2	4	4	2	4	3	2	2	4	3	3	4	4	4	3	3	3	3.16667	2.5	3.66667	3.8	3	3.18182	2	6	5	5	5	3	4	3	5	3	4.1	5	4	4	5	5	5	5	5	5	5
194	5	4	4	4	3	2	4	3	3	4	4	2	4	4	3	4	4	4	4	5	4	3	4.16667	3	4	3.8	3.5	3.68182	4	6	6	5	6	6	6	6	6	6	5.7	6	6	6	6	7	5	6	6	6	6
195	4	4	4	4	2	4	3	4	4	4	4	4	4	4	4	4	4	4	4	4	4	4	4	4	4	3.8	2.5	3.86364	6	6	6	6	6	6	6	6	6	6	6	6	6	6	6	6	6	6	6	6	6
196	5	5	2	4	3	3	4	3	2	4	4	2	4	5	4	4	4	5	4	2	3	4	3.83333	3.16667	4.33333	3.6	3.5	3.63636	2	3	6	5	7	5	5	5	4	5	4.7	4	3	5	5	4	5	5	5	5	4
197	4	4	4	4	3	3	3	3	2	3	4	3	2	4	3	4	4	4	2	5	4	3	3.83333	2.5	4	3.6	3	3.40909	4	5	5	5	5	5	5	4	5	5	4.8	5	5	6	6	5	5	5	5	5	5
198	3	4	3	2	3	4	4	3	2	3	3	2	3	4	2	2	3	4	2	2	3	2	2.33333	2.5	3.66667	3.4	3.5	2.86364	4	4	4	4	6	4	6	4	4	4	4.4	5	5	4	6	5	4	5	4	4	6
199	3	4	3	3	1	2	4	4	3	4	4	3	4	4	2	3	3	3	4	2	3	3	2.83333	3.16667	3.33333	3.8	2.5	3.13636	3	4	4	4	5	4	5	5	4	4	4.2	4	5	4	4	5	4	5	4	4	4
200	5	5	5	5	3	5	5	5	5	5	5	3	5	5	5	5	4	5	5	5	5	5	5	4.66667	5	5	4	4.77273	6	6	6	6	7	7	7	7	7	7	6.6	7	7	7	7	7	7	7	7	7	7
201	4	4	4	4	4	2	3	3	3	3	4	3	3	3	3	3	4	4	4	4	4	4	3.5	3.16667	3.66667	3.6	3.5	3.5	3	3	6	5	5	5	5	5	5	6	4.8	6	5	5	5	5	5	5	5	6	5
202	4	4	4	3	4	2	4	4	1	4	1	1	1	4	3	4	4	4	2	2	5	2	3.33333	1.5	4.33333	3.4	4	3.04545	3	4	5	5	6	2	5	2	4	3	3.9	5	5	5	5	5	7	7	6	6	6
203	4	4	4	4	3	4	4	4	4	5	5	4	3	4	4	4	4	3	4	3	4	4	4	3.83333	3.66667	4.2	3.5	3.90909	4	4	6	6	6	6	6	6	6	6	5.6	6	6	6	6	7	7	7	7	7	7
204	4	4	2	4	4	4	2	2	4	4	4	4	4	4	4	4	4	4	4	4	4	4	4	4	4	2.8	3	3.72727	4	4	4	4	4	4	4	4	4	4	4	4	4	4	4	4	4	4	4	4	4
205	4	4	4	4	2	4	3	3	3	4	4	3	4	4	3	3	4	3	4	3	4	3	3.5	3.5	3.66667	3.6	2.5	3.5	1	4	3	4	4	4	5	4	4	4	3.7	5	5	5	5	4	5	5	5	5	5
206	3	4	4	3	2	4	3	3	2	3	3	2	3	4	3	3	4	4	4	3	3	4	3	3.16667	3.66667	3.4	2.5	3.22727	2	3	4	5	3	5	3	4	5	4	3.8	6	4	5	6	6	6	5	6	5	6
207	4	4	4	4	2	4	3	3	3	4	4	3	4	4	4	3	4	5	4	4	4	3	3.83333	3.5	4.33333	3.6	2.5	3.68182	3	3	5	5	6	7	6	6	5	5	5.1	7	5	6	6	6	6	7	6	6	6
208	4	4	2	2	2	2	4	4	2	4	4	2	2	5	4	2	2	3	4	2	4	3	3	2.5	4	3.6	3	3.04545	1	2	6	6	5	4	6	4	5	6	4.5	6	6	6	6	6	6	6	6	6	5
209	3	3	3	5	3	3	3	5	5	4	3	4	3	3	3	5	3	4	4	4	4	4	4	3.83333	3.66667	3.4	3	3.68182	6	4	4	5	5	4	5	4	5	4	4.6	5	6	4	4	4	4	4	5	4	5
210	3	5	4	4	3	5	4	5	5	5	5	5	5	5	3	5	4	5	5	5	4	3	4.16667	4.66667	4.66667	4.6	3.5	4.40909	2	3	4	5	6	5	6	6	6	6	4.9	6	6	6	6	6	6	7	7	7	7
211	4	4	3	4	1	1	4	4	3	4	4	3	3	3	4	4	3	3	3	4	4	4	4	2.83333	3.33333	3.8	2.5	3.36364	5	5	6	6	7	5	7	4	6	5	5.6	6	6	6	6	6	6	6	6	6	6
212	4	5	4	4	2	4	5	4	4	5	5	3	4	5	4	4	5	4	4	4	5	4	4.16667	3.83333	4.66667	4.6	3.5	4.18182	6	5	6	6	6	6	6	6	6	4	5.7	6	7	7	7	6	7	6	6	6	7
213	4	4	4	4	3	2	4	4	4	3	4	2	3	4	3	4	4	3	2	3	4	3	3.5	2.66667	3.66667	4	3.5	3.40909	2	5	5	4	5	2	5	5	5	5	4.3	5	5	5	5	5	5	5	5	5	5
214	2	3	4	2	1	2	3	3	1	4	4	1	1	5	1	2	1	5	1	3	4	1	2.33333	1.16667	4.66667	3.4	2	2.45455	2	1	2	4	4	4	4	4	6	4	3.5	2	2	2	3	2	2	5	4	3	3
215	3	4	4	3	2	2	4	4	2	4	5	2	2	4	2	2	2	4	4	2	4	2	2.66667	2.33333	4	4.2	3	3.04545	2	5	4	5	4	5	5	5	3	3	4.1	6	6	6	7	6	6	7	6	6	7
216	4	4	4	4	2	3	4	4	4	4	4	4	4	4	4	4	3	4	4	4	4	3	4	3.66667	4	4	3	3.77273	4	5	6	6	6	5	6	6	5	6	5.5	7	6	7	7	7	6	6	6	6	6
217	4	4	4	3	2	2	4	4	2	4	4	2	2	4	4	3	4	4	3	2	4	3	3.33333	2.33333	4	4	3	3.27273	3	5	7	5	5	5	5	6	5	3	4.9	6	6	7	6	5	5	6	6	7	7
218	2	3	2	2	5	2	3	3	3	3	3	3	3	4	2	2	5	3	3	3	3	3	2.33333	2.83333	3.33333	2.8	4	2.95455	2	3	5	6	5	5	6	6	6	6	5	4	4	4	4	4	5	4	4	4	3
[truncated: 85 more columns]
